# Supplementary material for: Compositional Structure of the Genome: A Review
Source: Biology (Basel). 2023 Jun 13;12(6):849. doi: 10.3390/biology12060849 (PMC10295253; doi:10.3390/biology12060849)
Supplement: Supplementary file 1 [file biology-12-00849-s001.zip]

Archive with 1 entries (1 files):
- biology-2386410-supplementary.xlsx
