# Supplementary material for: Compositional Structure of the Genome: A Review
Source: Biology (Basel). 2023 Jun 13;12(6):849. doi: 10.3390/biology12060849 (PMC10295253; doi:10.3390/biology12060849)
Supplement: Supplementary file 1 [file biology-12-00849-s001.zip › biology-2386410-supplementary.xlsx]

## Sheet: TableS1
Table S1. Number, length (bp) and GC% of the isochores embedded within superstructures in T2T human chromosomes
	Superstructure coordinates		Embedded isochores
			Length (bp)				GC%
Chrom	Start	End	N	Min	Max	Median	Min	Max	Median
chr1	1	328708	2	95965	182592	139278	0.393248	0.450414	0.421831
chr1	328709	3308287	20	30004	678364	84509.5	0.457934	0.658169	0.579512
chr1	3308288	47960771	295	30004	1878937	87073	0.372324	0.602128	0.468885
chr1	47960772	248387328	796	30004	5403580	116883	0.328015	0.67964	0.415226
chr2	1	137121146	592	30004	2828907	116994	0.335414	0.663881	0.416996
chr2	137121147	231051718	231	30004	4304271	183031	0.315676	0.580839	0.3957
chr2	231051719	239336419	53	30265	759110	101880	0.371079	0.591941	0.456898
chr2	239336420	242696752	21	30157	994505	91538	0.371896	0.64308	0.510397
chr3	1	73698202	289	30004	2718277	104462	0.335364	0.601504	0.424547
chr3	73698203	109776557	64	30132	3266006	235044	0.215355	0.505385	0.374468
chr3	109776558	201105948	303	30004	5001193	128782	0.31419	0.621733	0.406103
chr4	1	489000	0	0	0	0	0	0	0
chr4	489001	1870759	7	64498	551300	127179	0.475012	0.653411	0.555806
chr4	1870760	10256744	35	30609	1537526	111276	0.347911	0.602118	0.486531
chr4	10256745	193574945	385	30004	5642548	247316	0.23799	0.726414	0.387176
chr5	1	1885072	12	30378	329726	120078	0.430921	0.624573	0.523384
chr5	1885073	3604737	4	31394	1429715	129278	0.419419	0.536568	0.459472
chr5	3604738	132478932	310	30004	7206266	214416	0.302136	0.509171	0.388152
chr5	132478933	143435984	80	30004	775967	68589	0.359372	0.569311	0.451248
chr5	143435985	171840788	85	30084	1920219	213401	0.345847	0.53514	0.41205
chr5	171840789	182045439	70	30117	795132	96924	0.372017	0.609191	0.458751
chr6	1	29374491	90	30008	1693692	196391	0.321879	0.542294	0.419283
chr6	29374492	44640339	119	30006	652616	84315	0.36928	0.575396	0.454643
chr6	44640340	149347931	206	30004	3500375	268633	0.328947	0.492458	0.382352
chr6	149347932	167758798	77	30464	1241481	159219	0.326611	0.55965	0.412821
chr6	167758799	172126628	18	30720	1114005	124819	0.370269	0.58387	0.474626
chr7	1	2840530	24	30015	404875	76042.5	0.438764	0.636361	0.552231
chr7	2840531	7099401	28	30015	774549	93185.5	0.382068	0.584436	0.475698
chr7	7099402	150064963	483	30004	3412224	129917	0.331928	0.680467	0.411315
chr7	150064964	160567428	61	30004	1365775	117030	0.364392	0.617596	0.447569
chr8	1	49361694	189	30004	2487648	111107	0.333496	0.579829	0.428882
chr8	49361695	123613876	150	30015	4875419	296546	0.335914	0.563467	0.387221
chr8	123613877	142120216	92	30023	1522729	120718	0.332699	0.521461	0.420604
chr8	142120217	145726622	17	34163	931556	104718	0.447563	0.639844	0.567634
chr8	145726623	146259331	1	315932	315932	315932	0.507578	0.507578	0.507578
chr9	1	32387303	82	30007	3800967	169145	0.317394	0.490953	0.394466
chr9	32387304	138186940	332	30004	22256774	100349	0.338136	0.592041	0.418491
chr9	138186941	145545147	60	30004	757441	88710.5	0.399037	0.591899	0.491606
chr9	145545148	149871346	24	31676	984795	122367	0.431738	0.658669	0.557206
chr9	149871347	150617247	3	31488	547410	108110	0.440801	0.50451	0.500747
chr10	1	122866079	515	30004	3195214	120201	0.326282	0.572441	0.417596
chr10	122866080	133034655	42	30005	1838043	157598	0.361184	0.575438	0.455931
chr10	133034656	134358401	3	85470	927878	374225	0.510261	0.587526	0.555156
chr10	134358402	134615844	2	85470	193616	139543	0.44329	0.510261	0.476776
chr10	134615845	134726435	1	110591	110591	110591	0.725122	0.725122	0.725122
chr10	134726436	134758134	0	0	0	0	0	0	0
chr11	1	230004	3	35548	114897	47452	0.379818	0.480464	0.407252
chr11	230005	3326072	11	30205	1337097	95032	0.404672	0.625642	0.533242
chr11	3326073	135127769	537	30004	3008675	110252	0.33637	0.616347	0.427708
chr12	1	8431710	54	30289	1239893	84578.5	0.354498	0.564006	0.452174
chr12	8431711	107280278	323	30005	3649550	124946	0.329907	0.63911	0.403655
chr12	107280279	131031850	113	30005	1154079	110528	0.369234	0.587569	0.462727
chr12	131031851	133029236	14	30052	657037	70413	0.424905	0.628449	0.515152
chr12	133029237	133324548	1	236112	236112	236112	0.410386	0.410386	0.410386
chr13	1	4973150	15	32106	2742665	157993	0.212155	0.218938	0.216193
chr13	4973151	5772981	7	31017	296922	61363	0.385208	0.500693	0.439381
chr13	5772982	9349403	1	3576422	3576422	3576422	0.579366	0.579366	0.579366
chr13	9349404	9628535	4	37788	138119	51612.5	0.360273	0.451886	0.429851
chr13	9628536	9796363	1	167828	167828	167828	0.534553	0.534553	0.534553
chr13	9796364	109319215	281	30004	10449511	123966	0.214149	0.605656	0.402396
chr13	109319216	113566686	8	100023	1222731	335405	0.43965	0.567526	0.481841
chr14	1	5596484	50	30020	716834	48721	0.218892	0.582245	0.419569
chr14	5596485	84284317	277	30004	3881481	130861	0.264666	0.589768	0.409371
chr14	84284318	93349284	59	30036	1614225	82561	0.34353	0.540524	0.456278
chr14	93349285	98317676	30	30045	1897773	72712.5	0.338041	0.599572	0.486043
chr14	98317677	100225693	9	35320	560026	147761	0.41316	0.635767	0.550256
chr14	100225694	101161492	1	80383	80383	80383	0.443216	0.443216	0.443216
chr15	1	99753195	461	30004	7482371	104795	0.213661	0.620268	0.426202
chr16	1	2323621	19	30047	984921	35673	0.430231	0.654011	0.545805
chr16	2323622	5128762	15	30034	757942	132190	0.406939	0.604815	0.502859
chr16	5128763	27327481	110	30023	1271445	101961	0.375323	0.625898	0.440951
chr16	27327482	31928399	33	30015	1004637	65646	0.396758	0.55664	0.482262
chr16	31928400	39163036	35	30004	1575282	75758	0.334389	0.663078	0.403532
chr16	39163037	52405460	5	32935	12645113	144515	0.355852	0.402783	0.363491
chr16	52405461	89976076	214	30004	2505019	84112.5	0.332393	0.604919	0.441873
chr16	89976077	96330374	26	30007	1696378	108796	0.36644	0.611523	0.523266
chr17	1	51829434	376	30004	2296147	74504.5	0.330786	0.612968	0.456738
chr17	51829435	74140622	98	30004	1656134	119832	0.335428	0.575585	0.428368
chr17	74140623	84276897	43	30004	4713848	98173	0.394744	0.625661	0.522915
chr18	1	64251224	196	30004	2318817	168040	0.34027	0.56059	0.401347
chr18	64251225	73932845	17	44077	3584846	353412	0.343205	0.412256	0.366149
chr18	73932846	76565713	9	35977	942665	223214	0.364701	0.467144	0.409456
chr18	76565714	79584589	10	45250	1218481	140525	0.388774	0.484145	0.438206
chr18	79584590	80243045	5	32771	290480	46547	0.427176	0.560771	0.498792
chr18	80243046	80542538	0	0	0	0	0	0	0
chr19	1	33056	0	0	0	0	0	0	0
chr19	33057	142013	1	108957	108957	108957	0.357067	0.357067	0.357067
chr19	142014	229653	2	30004	57636	43820	0.440523	0.503233	0.471878
chr19	229654	5144998	17	33998	1069107	116520	0.475873	0.65301	0.551307
chr19	5144999	19808612	77	30011	1147302	101953	0.373422	0.632064	0.510958
chr19	19808613	31349136	54	30050	2676286	85960.5	0.351973	0.535144	0.391115
chr19	31349137	61707364	162	30004	1596584	104926	0.352543	0.643838	0.47979
chr20	1	5868303	49	30004	627107	74266	0.356239	0.584665	0.451785
chr20	5868304	33187268	98	30004	2232293	107988	0.345682	0.577041	0.404349
chr20	33187269	63297294	155	30004	1572643	106631	0.328869	0.595436	0.456209
chr20	63297295	66210255	12	30004	694153	176072	0.441759	0.651515	0.566241
chr21	1	1240965	10	41634	316585	103590	0.370957	0.53832	0.471272
chr21	1240966	1953072	1	712107	712107	712107	0.216251	0.216251	0.216251
chr21	1953073	3110691	10	30028	736183	50030.5	0.352554	0.500485	0.418656
chr21	3110692	5612647	1	2501956	2501956	2501956	0.581756	0.581756	0.581756
chr21	5612648	6027699	7	38244	80282	55826	0.36188	0.487977	0.412245
chr21	6027700	6334854	1	307155	307155	307155	0.524813	0.524813	0.524813
chr21	6334855	29302457	71	30004	4852871	112435	0.217291	0.603097	0.386495
chr21	29302458	39746060	44	31203	1158375	141730	0.366503	0.519428	0.433065
chr21	39746061	45090682	33	30054	1682000	71036	0.373678	0.632041	0.518193
chr22	1	17629880	106	30004	1393841	71413.5	0.212539	0.581978	0.410423
chr22	17629881	51324926	236	30009	1690832	67467.5	0.363321	0.647214	0.480058
chrX	1	272109	3	31180	144226	31412	0.507441	0.579722	0.542277
chrX	272110	2578775	6	30066	1106923	156388	0.456045	0.557307	0.482357
chrX	2578776	150902476	339	30004	14835713	176914	0.224148	0.622419	0.404344
chrX	150902477	151645729	4	112523	267593	181568	0.412445	0.498653	0.461418
chrX	151645730	152897202	10	30004	601061	59793	0.455535	0.612517	0.528075
chrX	152897203	154259566	4	48401	598373	340260	0.376284	0.427553	0.404075
